# Supplementary material for: A fluorescent hormone biosensor reveals the dynamics of jasmonate signalling in plants
Source: Nat Commun. 2015 Jan 16;6:6043. doi: 10.1038/ncomms7043 (PMC4338584; doi:10.1038/ncomms7043)
Supplement: Supplementary Data 1 — Python scripts used to generate the JA and the COI1 root maps. [file ncomms7043-s5.zip]

Archive with 4 entries (4 files):
- python_script.txt
- readme.txt
- Image061_9D1-7-C=1.tif
- Image061_9D1-7-C=0.tif
