# Supplementary material for: A fluorescent hormone biosensor reveals the dynamics of jasmonate signalling in plants
Source: Nat Commun. 2015 Jan 16;6:6043. doi: 10.1038/ncomms7043 (PMC4338584; doi:10.1038/ncomms7043)
Supplement: Supplementary Data 1 — Python scripts used to generate the JA and the COI1 root maps. [file ncomms7043-s5.zip › python_script.txt]

import numpy as np, copy as cp
import cv2, Image
import matplotlib.pylab as plt

# - Define important variables, such as images names and paths
path2files = ''
img_ref = "Image061_9D1-7-C=0.tif" # REFERENCE image filename
img_norm = "Image061_9D1-7-C=1.tif" # NORMALISATION image filename

# - Thresholds to apply on each images (separating noise and signal)
img_ref_threshold = 0 # REFERENCE image threshold (0<VALUE<255)
img_norm_threshold = 47 # NORMALISATION image threshold (0<VALUE<255)

print "Analysing images: REFERENCE={} / NORMALISATION={} ...".format(img_ref, img_norm)
# - Loading images:
im_ref = Image.open(path2files+img_ref)
if im_ref.mode != 'P':# if image mode != 'P', the 'bit depth' of the image might be wrong when transforming into an array!
    im_ref = cv2.imread(path2files+img_ref,-1)

im_norm = Image.open(path2files+img_norm)
if im_norm.mode != 'P': # if image mode != 'P', the 'bit depth' of the image might be wrong when transforming into an array!
    im_norm = cv2.imread(path2files+img_norm,-1)

# - Transforming into arrays:
ar_ref = np.array(im_ref,float) + np.array(im_ref==0) #Add +1 where == 0
ar_norm = np.array(im_norm,float) + np.array(im_norm==0) #Add +1 where == 0 (avoid dividing by zero!)

# - Generate binary masks based on the thresholds (1 if < to threshold and 0 if >= threshold):
if img_ref_threshold == 0:
    th_ref = im_ref == 0
else:
    th_ref = ar_ref < img_ref_threshold


if img_norm_threshold == 0:
    th_norm = im_norm == 0
else:
    th_norm = ar_norm < img_norm_threshold

# - Ratiometric map:
ratio = np.divide(ar_ref, ar_norm)
# - Transforming it to log_10 scale:
log_ratio = np.log10(ratio)

# - Use NORMALISATION image binary mask to remove background:
log_ratio[np.where(th_norm == 1)] = np.nan
# - Use REFERENCE image binary mask to remove background:
#log_ratio[np.where(th_ref == 1)] = np.nan # NOT ADVISED!

# - Display the ratiometric map (blue = low reference signal, to red = high ref. signal):
fig = plt.figure(figsize=[14,6])
ax2 = fig.add_subplot(111)
plt.imshow(-log_ratio, cmap='jet', vmin= -np.nanmax(log_ratio), vmax= np.nanmax(log_ratio)) # our reference image is an inverted reporter, hence the inversion: '-log_ratio'
plt.title('log_10 ratiometric map')
ax2.axes.get_xaxis().set_visible(False) # no need for pixels 'x' coordinates ...
ax2.axes.get_yaxis().set_visible(False) # ... or 'y' coordinates.
plt.colorbar(orientation='horizontal', cmap='jet') # add a colorbar
plt.tight_layout()
plt.savefig('Log_Ratio_'+img_ref[:-4]+'.png') # save the map
plt.close()
