# Supplementary material for: A fluorescent hormone biosensor reveals the dynamics of jasmonate signalling in plants
Source: Nat Commun. 2015 Jan 16;6:6043. doi: 10.1038/ncomms7043 (PMC4338584; doi:10.1038/ncomms7043)
Supplement: Supplementary Data 1 — Python scripts used to generate the JA and the COI1 root maps. [file ncomms7043-s5.zip › readme.txt]

The Python script 'JA_signal_normalisation.py' is given with the two *.tif original images.
It has been augmented with commentaries so one can understand each line of code.

The idea is to use a (quantitative) normalisation signal, consistently expressed throughout the tissue, to obtain a quantitative map of JA concentration per cell.

Basically, we first load the two images, REFERENCE and NORMALISATION.
To remove noise from confocal images, thresholding is often use to keep the 'true' signal.
We argue here that the thresholding should be done ONLY on the normalisation image to save as much information as possible.
Indeed, both low and high intensity values are important in the reference image.

IMPORTANT:
The Jas9-VENUS reporter is an inverted reporter of JA presence, hence the final inversion of the values in line 53.
